# Supplementary material for: Histological and biochemical evaluation of plasma rich in growth factors treatment for grade II muscle injuries in sheep
Source: BMC Vet Res. 2022 Nov 12;18:400. doi: 10.1186/s12917-022-03491-2 (PMC9652891; doi:10.1186/s12917-022-03491-2)
Supplement: Supplementary file 1 — Supplementary Material 1 [file 12917_2022_3491_MOESM1_ESM.xlsx]

## Sheet: Hoja1
Primers
Genes	Forward	Reverse
MYOD1	5’-GCA ATC CGC TAT ATC GAA GG-3’	5’-GTA AGC GCG GTC GTA GC-3’
Myf5	5’-AAG GTG GAG ATC CTC AGG AA-3’	5’-ATT CAG GCA TGC CAT CAG AGC AAC-3’
MYOG	5’-CCG TGG GCG TGT AAG GTG TG-3’	5’-CCT CTG GTT GGG GTT GAG CAG-3’
MSTN	5’-CCAGGA GAA GAA GGA CTG AATC-3’	5’-AAA AAT TCA CAT TCT CCA GAG CAG T-3’
GAPDH	5’-CCT GGA GAA ACC TGC CAA GT-3’	5’-GCC CAA TTC ATT GTC GTA CCA-3’
Database biochemical study
SHEEP	TIME	MyoD1_Saline	MyoD1_PRGF	MyoD1_Normal	Myf5_Saline	Myf5_PRGF	Myf5_Normal	Myog_Saline	Myog_PRGF	Myog_Normal	Mstn_Saline	Mstn_PRGF	Mstn_Normal
1	1	19.32	23.78	0.9	44.69	49.94	0.78	36.59	29.51	0.83	0.36	0.29	0.32
2	1	23.13	37.53	0.6	28.48	48.17	0.66	24.99	23.43	2.22	0.72	0.74	2.08
3	1	1.91	22.97	0.63	2.79	24.8	1.28	2.22	35.34	0.71	0.07	0.22	2.1
4	1	2.52	15.26	1.74	9.53	11.33	1.13	8.36	10.22	1.19	0.12	0.1	1.62
5	1	0.31	70.6	1.34	0.98	37.32	0.67	0.96	58.62	0.68	0.07	0.08	0.59
6	1	1	1.8	1.25	1.87	13	1.36	3.98	0.84	0.95	1.42	0.21	0.76
7	1	17.77	2.1	0.5	27.51	13.18	0.5	52.1	1.56	0.83	0.22	0.33	0.32
1	2	25.84	37.84	0.9	85.33	74.13	0.78	39.23	39.51	0.85	0.46	0.45	2.08
2	2	61.04	28.67	0.6	75.69	73.67	0.66	31	14.97	1.82	0.46	0.49	2.1
3	2	22.97	25.14	0.63	86.34	52.42	1.28	24.83	27.17	1.19	1.16	1.17	1.62
4	2	18.79	9.39	1.74	80.11	79.65	1.13	21.17	19.89	0.68	1.62	0.82	0.59
5	2	26.39	69.63	1.34	78.36	101.97	0.67	38.96	128.36	0.8	1.09	2.19	0.76
6	2	38.1	17.29	1.25	39.45	80.15	1.36	15.82	43.62	0.85	0.81	0.53	0.32
7	2	35.06	41.98	0.5	38.91	49.59	0.5	25.18	31.87	1.82	0.38	0.48	2.08
1	4	40.5	15.26	0.9	97.82	56.57	0.78	48.98	15.39	1.19	0.58	0.85	2.1
2	4	28.08	38.9	0.6	80.34	83.98	0.66	42.93	35.65	0.68	0.55	0.47	1.62
3	4	74.63	63.27	0.63	95.14	81.69	1.28	77.92	52.55	0.8	1.02	0.87	0.59
4	4	44.37	55.58	1.74	81.55	104.11	1.13	28.52	51.77	0.85	0.48	0.82	0.76
5	4	21.73	20	1.34	84.65	52.42	0.67	21.77	24.32	1.82	0.75	0.47	1.62
6	4	54.3	60.62	1.25	40.28	97.82	1.36	28.52	43.83	1.19	0.82	0.75	0.59
7	4	31.38	45.25	0.5	53.15	81.12	0.5	31.87	40.62	0.68	0.59	0.61	0.76
